# Supplementary material for: Polyhydroxyalkanoate Copolymer Production by Recombinant Ralstonia eutropha Strain 1F2 from Fructose or Carbon Dioxide as Sole Carbon Source
Source: Bioengineering (Basel). 2024 May 2;11(5):455. doi: 10.3390/bioengineering11050455 (PMC11117859; doi:10.3390/bioengineering11050455)
Supplement: Supplementary file 1 [file bioengineering-11-00455-s001.zip]

Archive with 1 entries (1 files):
- bioengineering-2965757-supplementary.pdf
